# Supplementary material for: Mating-Induced Common and Sex-Specific Behavioral, Transcriptional Changes in the Moth Fall Armyworm (Spodoptera frugiperda, Noctuidae, Lepidoptera) in Laboratory
Source: Insects. 2023 Feb 19;14(2):209. doi: 10.3390/insects14020209 (PMC9964209; doi:10.3390/insects14020209)
Supplement: Supplementary file 1 [file insects-14-00209-s001.zip]

Archive with 1 entries (1 files):
- insects-2160421-supplementary.rar
